# Supplementary material for: Encapsulation of Polyphenols from Lycium barbarum Leaves into Liposomes as a Strategy to Improve Their Delivery
Source: Nanomaterials (Basel). 2021 Jul 28;11(8):1938. doi: 10.3390/nano11081938 (PMC8398605; doi:10.3390/nano11081938)
Supplement: Supplementary file 1 [file nanomaterials-11-01938-s001.zip]

Archive with 1 entries (1 files):
- nanomaterials-1285562 supplementary.pdf
